# Supplementary material for: A biodegradable capacitive-coupling neurostimulator for wireless electroceutical treatment of inflammatory bowel diseases
Source: Sci Adv. 2025 Feb 14;11(7):eadu5887. doi: 10.1126/sciadv.adu5887 (PMC11827631; doi:10.1126/sciadv.adu5887)
Supplement: Supplementary file 2 — Movie S1 [file sciadv.adu5887_movie_s1.zip]

Archive with 1 entries (1 files):
- adu5887_movie_s1.mp4
